# Supplementary material for: G2/M checkpoint regulation and apoptosis facilitate the nuclear egress of parvoviral capsids
Source: Front Cell Dev Biol. 2022 Dec 8;10:1070599. doi: 10.3389/fcell.2022.1070599 (PMC9773396; doi:10.3389/fcell.2022.1070599)
Supplement: Supplementary file 1 [file Table2.XLSX]

## Sheet: Sheet1
	Molecular function	Biological process	Subcellular main location	Uniprot
CDK5RAP3	None	Host-virus interaction	Cytosol	Q96JB5
PML	Activator, DNA-binding, Transferase	Antiviral defense, Apoptosis, Biological rhythms, Host-virus interaction, Immunity, Innate immunity, Transcription, Transcription regulation	Nuclear bodies	P29590
TAOK1	Kinase, Serine/threonine-protein kinase, Transferase	Apoptosis, DNA damage, DNA repair	Vesicles	Q7L7X3
NBN	None	Cell cycle, DNA damage, DNA repair, Host-virus interaction, Meiosis	Golgi apparatus	O60934
CHEK1	Kinase, Serine/threonine-protein kinase, Transferase	Cell cycle, DNA damage, DNA repair	Nucleoplasm	O14757
BRE	Chromatin regulator	Apoptosis, Cell cycle, Cell division, DNA damage, DNA repair, Mitosis, Ubl conjugation pathway	Cytosol	Q9NXR7
PIDD1	Hydrolase	Apoptosis	Golgi apparatus, Cytosol	Q9HB75
NAE1	None	Apoptosis, Cell cycle, Ubl conjugation pathway	Nucleoplasm	Q13564
ATM	DNA-binding, Kinase, Serine/threonine-protein kinase, Transferase	Cell cycle, DNA damage	Nucleoplasm	Q13315
APC	None	Wnt signaling pathway	Plasma membrane	P25054
ATAD5	None	DNA damage	Nucleoplasm	Q96QE3
PRKDC	DNA-binding, Kinase, Serine/threonine-protein kinase, Transferase	Biological rhythms, DNA damage, DNA recombination, DNA repair, Immunity, Innate immunity, Ribosome biogenesis	Nucleoplasm	P78527
E2F1	Activator, DNA-binding	Apoptosis, Cell cycle, Host-virus interaction, Transcription, Transcription regulation	Nucleoplasm, Centrosome	Q01094
PLK2	Kinase, Serine/threonine-protein kinase, Transferase	None	Nucleoplasm, Mitochondria, Cytosol	Q9NYY3
AVEN	None	Apoptosis	Plasma membrane, Actin filaments	Q9NQS1
CASP2	Hydrolase, Protease, Thiol protease	Apoptosis	Nucleoplasm	P42575
CRADD	None	Apoptosis	Cytosol	P78560
AXIN1	Developmental protein	Apoptosis, Wnt signaling pathway	Nucleoli, Vesicles	O15169
ARHGEF4	Guanine-nucleotide releasing factor	None	None	Q9NR80
CTNNB1	Activator	Cell adhesion, Host-virus interaction, Neurogenesis, Transcription, Transcription regulation, Wnt signaling pathway	Plasma membrane	P35222
CSNK2A1	Kinase, Serine/threonine-protein kinase, Transferase	Apoptosis, Biological rhythms, Cell cycle, Transcription, Transcription regulation, Wnt signaling pathway	Nucleoplasm	P68400
STK25	Kinase, Serine/threonine-protein kinase, Transferase	None	None	O00506
FKBP6	None	Differentiation, Meiosis, RNA-mediated gene silencing, Spermatogenesis	Cytosol	O75344
UFL1	Transferase	DNA damage, DNA repair, Ubl conjugation pathway	Endoplasmic reticulum	O94874
DDRGK1	None	Ubl conjugation pathway	Endoplasmic reticulum	Q96HY6
CDKN2A	DNA-binding	Apoptosis, Cell cycle, rRNA processing, Transcription, Transcription regulation, Ubl conjugation pathway	Nucleoli	P42771, Q8N726
CDK2	Kinase, Serine/threonine-protein kinase, Transferase	Cell cycle, Cell division, DNA damage, DNA repair, Meiosis, Mitosis	Nucleoplasm	P24941
TFDP1	Activator, DNA-binding	Cell cycle, Transcription, Transcription regulation	Nucleoplasm	Q14186
RB1	Chromatin regulator, DNA-binding, Repressor	Cell cycle, Host-virus interaction, Transcription, Transcription regulation	Nucleoplasm	P06400
BIRC2	Activator, Transferase	Apoptosis, Transcription, Transcription regulation, Ubl conjugation pathway	Nucleoli fibrillar center, Cytosol	Q13490
SP1	Activator, DNA-binding, Repressor	Biological rhythms, Host-virus interaction, Transcription, Transcription regulation	Nucleoplasm	P08047
HDAC1	Chromatin regulator, Hydrolase, Repressor	Biological rhythms, Transcription, Transcription regulation	Nucleoplasm	Q13547
DAXX	Chaperone, Chromatin regulator, Repressor	Apoptosis, Host-virus interaction, Transcription, Transcription regulation	Nucleoplasm, Nuclear bodies	Q9UER7
MYC	Activator, DNA-binding	Transcription, Transcription regulation	Nucleoplasm	P01106
SUMO1	None	Host-virus interaction, Ubl conjugation pathway	Nucleoplasm, Nuclear membrane	P63165
MDM2	Transferase	Apoptosis, Host-virus interaction, Ubl conjugation pathway	Nucleoplasm, Cytosol	Q00987
TP53	Activator, DNA-binding, Repressor	Apoptosis, Biological rhythms, Cell cycle, Host-virus interaction, Necrosis, Transcription, Transcription regulation	Nucleoplasm	P04637
USP7	Developmental protein, Hydrolase, Protease, Thiol protease	Biological rhythms, DNA damage, DNA repair, Host-virus interaction, Ubl conjugation pathway	Nucleoplasm	Q93009
TP53BP1	Activator, DNA-binding	DNA damage, DNA repair, Transcription, Transcription regulation	Nuclear bodies	Q12888
H2AFX	DNA-binding	Cell cycle, DNA damage, DNA recombination, DNA repair, Host-virus interaction, Meiosis	Nucleoplasm	P16104
BRCA1	Activator, DNA-binding, Transferase	Cell cycle, DNA damage, DNA recombination, DNA repair, Fatty acid biosynthesis, Fatty acid metabolism, Lipid biosynthesis, Lipid metabolism, Transcription, Transcription regulation, Ubl conjugation pathway	Nucleoplasm, Nuclear bodies	P38398
CDC25A	Hydrolase, Protein phosphatase	Cell cycle, Cell division, Mitosis	Nucleoplasm	P30304
CDC25C	Hydrolase, Protein phosphatase	Cell cycle, Cell division, Host-virus interaction, Mitosis	Nuclear speckles	P30307
ATR	DNA-binding, Kinase, Serine/threonine-protein kinase, Transferase	DNA damage, DNA repair	Nucleoplasm	Q13535
RAD50	Hydrolase	Cell cycle, DNA damage, DNA repair, Host-virus interaction, Meiosis	Nucleoplasm	Q92878
BLM	DNA-binding, Helicase, Hydrolase	DNA damage, DNA repair, DNA replication	Nucleoplasm	P54132
RBBP8	DNA-binding, Endonuclease, Hydrolase, Nuclease	Cell cycle, Cell division, DNA damage, DNA repair, Meiosis, Mitosis	Nucleoplasm	Q99708
MDC1	None	Cell cycle, DNA damage, DNA repair	Nucleoplasm, Nuclear bodies	Q14676
MRE11A	Endonuclease, Exonuclease, Hydrolase, Nuclease	DNA damage, DNA repair, Host-virus interaction, Meiosis	Nucleoplasm	P49959
CHEK2	Kinase, Serine/threonine-protein kinase, Transferase	Apoptosis, Cell cycle, Cell division, DNA damage, DNA repair, Mitosis, Transcription, Transcription regulation	Nucleoplasm	O96017
XRCC5	Activator, DNA-binding, Helicase, Hydrolase	DNA damage, DNA recombination, DNA repair, Host-virus interaction, Immunity, Innate immunity, Ribosome biogenesis, Transcription, Transcription regulation	Nucleoplasm	P13010
XRCC6	Activator, DNA-binding, Helicase, Hydrolase, Lyase, Multifunctional enzyme	DNA damage, DNA recombination, DNA repair, Host-virus interaction, Immunity, Innate immunity, Transcription, Transcription regulation	Nucleoplasm	P12956
XRCC4	None	DNA damage, DNA recombination, DNA repair	Nucleoplasm	Q13426
TELO2	None	None	Nuclear bodies, Cytosol	Q9Y4R8
UBA3	Ligase	Cell cycle, Ubl conjugation pathway	Plasma membrane, Cytosol	Q8TBC4
UBE2M	Transferase	Ubl conjugation pathway	Nucleoplasm	P61081
RFC5	None	DNA replication	Nucleoplasm	P40937
WDR48	DNA-binding	DNA damage, DNA repair, Host-virus interaction, Ubl conjugation pathway	Vesicles	Q8TAF3
